# Supplementary material for: Clinical Outcomes of Second- versus First-Generation Carotid Stents: A Systematic Review and Meta-Analysis
Source: J Clin Med. 2022 Aug 17;11(16):4819. doi: 10.3390/jcm11164819 (PMC9409706; doi:10.3390/jcm11164819)
Supplement: Supplementary file 1 [file jcm-11-04819-s001.zip]

Archive with 1 entries (1 files):
- jcm-1800685-supplementary.pdf
